# Supplementary material for: Financial Burden of General Surgeries by Insurance Status: A Single-Center Case Study from a Quaternary Care Teaching Hospital in Karnataka, India
Source: Healthcare (Basel). 2026 Feb 26;14(5):587. doi: 10.3390/healthcare14050587 (PMC12985342; doi:10.3390/healthcare14050587)
Supplement: Supplementary file 1 [file healthcare-14-00587-s001.zip]

Archive with 1 entries (1 files):
- healthcare-4126785-supplementary.xlsx
