# Supplementary material for: Financial Burden of General Surgeries by Insurance Status: A Single-Center Case Study from a Quaternary Care Teaching Hospital in Karnataka, India
Source: Healthcare (Basel). 2026 Feb 26;14(5):587. doi: 10.3390/healthcare14050587 (PMC12985342; doi:10.3390/healthcare14050587)
Supplement: Supplementary file 1 [file healthcare-14-00587-s001.zip › healthcare-4126785-supplementary.xlsx]

## Sheet: AB-PMJAY
Unit	surgery	GROSS	PATIENT PAID
SUR001	Lap Cholecystectomy-GS Dept (selected for study)	52211	0
SUR008	Lap Cholecystectomy-GS Dept (selected for study)	30230	0
SUR007	Lap Cholecystectomy-GS Dept (selected for study)	67967	0
SUR004	Lap Cholecystectomy-GS Dept (selected for study)	66845	0
SUR004	lap appendicetomy	47112	0
SUR003	Lap Cholecystectomy-GS Dept (selected for study)	74327	0
SUR007	lap appendicetomy	63574	0
SUR004	lap appendicetomy	74743	0
SUR007	Lap Cholecystectomy-GS Dept (selected for study)	40888	0
SUR004	Lap Cholecystectomy-GS Dept (selected for study)	57701	0
SUR007	Lap Cholecystectomy-GS Dept (selected for study)	39892	0
SUR003	Lap Cholecystectomy-GS Dept (selected for study)	184776	0
SUR004	Lap Cholecystectomy-GS Dept (selected for study)	49376	0
SUR003	Lap Cholecystectomy-GS Dept (selected for study)	48883	0
SUR002	Lap Cholecystectomy-GS Dept (selected for study)	49518	0
SUR002	Lap Cholecystectomy-GS Dept (selected for study)	40963	0
SUR005	lap appendicetomy	32936	0
SUR007	Lap Cholecystectomy-GS Dept (selected for study)	86394	0
SUR008	REPAIR OF INGUINOFEMORAL HERNIA WITH GRAFT OR PROSTHESIS	56451	0
SUR008	REPAIR OF UMBILICAL HERNIA	92654	0
SUR003	Lap Cholecystectomy-GS Dept (selected for study)	36496	0
SUR001	Lap Cholecystectomy-GS Dept (selected for study)	42546	0
SUR005	Lap Cholecystectomy-GS Dept (selected for study)	64235	0
SUR001	REPAIR OF UMBILICAL HERNIA	112802	0
SUR002	lap appendicetomy	50109	0
SUR008	Lap Cholecystectomy-GS Dept (selected for study)	35824	0
SUR004	Lap Cholecystectomy-GS Dept (selected for study)	41221	0
SUR007	Lap Cholecystectomy-GS Dept (selected for study)	40305	0
SUR001	Lap Cholecystectomy-GS Dept (selected for study)	64322	0
SUR003	lap appendicetomy	40945	0
SUR003	Lap Cholecystectomy-GS Dept (selected for study)	38560	0
SUR006	lap appendicetomy	35775	0
SUR007	lap appendicetomy	100733	0
SUR007	REPAIR OF UMBILICAL HERNIA	63984	0
SUR003	REPAIR OF UMBILICAL HERNIA	104060	0
SUR008	Lap Cholecystectomy-GS Dept (selected for study)	146206	0
SUR001	Lap Cholecystectomy-GS Dept (selected for study)	43528	0
SUR002	Lap Cholecystectomy-GS Dept (selected for study)	43941	0
SUR006	Lap Cholecystectomy-GS Dept (selected for study)	38363	0
SUR006	REPAIR OF UMBILICAL HERNIA	128528	0
SUR001	Lap Cholecystectomy-GS Dept (selected for study)	48633	0
SUR005	Lap Cholecystectomy-GS Dept (selected for study)	32184	0
SUR002	REPAIR OF UMBILICAL HERNIA	48042	0
SUR005	Lap Cholecystectomy-GS Dept (selected for study)	36925	0
SUR007	lap appendicetomy	57873	0
SUR006	Lap Cholecystectomy-GS Dept (selected for study)	40861	0
SUR002	Lap Cholecystectomy-GS Dept (selected for study)	46829	0
SUR002	Lap Cholecystectomy-GS Dept (selected for study)	44213	0
SUR008	Lap Cholecystectomy-GS Dept (selected for study)	55610	0
SUR007	Lap Cholecystectomy-GS Dept (selected for study)	49860	0
SUR008	REPAIR OF UMBILICAL HERNIA	105727	0
SUR006	REPAIR OF INGUINOFEMORAL HERNIA WITH GRAFT OR PROSTHESIS	68888	0
SUR007	lap appendicetomy	113033	0
SUR008	Lap Cholecystectomy-GS Dept (selected for study)	62917	0
SUR004	Lap Cholecystectomy-GS Dept (selected for study)	41412	0
SUR002	REPAIR OF UMBILICAL HERNIA	37432	0
SUR005	REPAIR OF UMBILICAL HERNIA	70281	0
SUR003	Lap Cholecystectomy-GS Dept (selected for study)	43061	0
SUR006	lap appendicetomy	40559	0
SUR004	Lap Cholecystectomy-GS Dept (selected for study)	58642	0
SUR002	Lap Cholecystectomy-GS Dept (selected for study)	63460	0
SUR006	lap appendicetomy	56493	0
SUR001	Lap Cholecystectomy-GS Dept (selected for study)	37982	0
SUR004	lap appendicetomy	46604	0
SUR005	Lap Cholecystectomy-GS Dept (selected for study)	45225	0
SUR005	Lap Cholecystectomy-GS Dept (selected for study)	37120	0
SUR001	REPAIR OF UMBILICAL HERNIA	102276	0
SUR007	Lap Cholecystectomy-GS Dept (selected for study)	42345	0
SUR005	Lap Cholecystectomy-GS Dept (selected for study)	33085	0
SUR003	Lap Cholecystectomy-GS Dept (selected for study)	55660	0
SUR005	Lap Cholecystectomy-GS Dept (selected for study)	30891	0
SUR008	Lap Cholecystectomy-GS Dept (selected for study)	35061	0
SUR003	REPAIR OF INGUINOFEMORAL HERNIA WITH GRAFT OR PROSTHESIS	62274	0
SUR004	Lap Cholecystectomy-GS Dept (selected for study)	47282	0
SUR005	Lap Cholecystectomy-GS Dept (selected for study)	60164	0
SUR007	Lap Cholecystectomy-GS Dept (selected for study)	47539	0
SUR004	lap appendicetomy	50668	0
SUR004	Lap Cholecystectomy-GS Dept (selected for study)	35024	0
SUR004	Lap Cholecystectomy-GS Dept (selected for study)	39026	0
SUR003	Lap Cholecystectomy-GS Dept (selected for study)	41567	0
SUR007	BILATERAL REPAIR OF INGUINOFEMORAL HERNIA WITH GRAFT OR	71193	0
SUR004	Lap Cholecystectomy-GS Dept (selected for study)	39908	0
SUR008	Lap Cholecystectomy-GS Dept (selected for study)	63478	0
SUR005	Lap Cholecystectomy-GS Dept (selected for study)	29235	0
SUR003	Lap Cholecystectomy-GS Dept (selected for study)	57889	0
SUR008	Lap Cholecystectomy-GS Dept (selected for study)	43602	0
SUR004	Lap Cholecystectomy-GS Dept (selected for study)	43607	0
SUR007	Lap Cholecystectomy-GS Dept (selected for study)	45418	0
SUR001	REPAIR OF UMBILICAL HERNIA	106254	0
SUR007	Lap Cholecystectomy-GS Dept (selected for study)	38819	0
SUR005	Lap Cholecystectomy-GS Dept (selected for study)	89372	0
SUR003	REPAIR OF UMBILICAL HERNIA	109451	0
SUR003	Lap Cholecystectomy-GS Dept (selected for study)	38710	0
SUR008	REPAIR OF UMBILICAL HERNIA	91834	0
SUR008	Lap Cholecystectomy-GS Dept (selected for study)	42450	0
SUR007	Lap Cholecystectomy-GS Dept (selected for study)	46452	0
SUR008	Lap Cholecystectomy-GS Dept (selected for study)	56551	0
SUR001	Lap Cholecystectomy-GS Dept (selected for study)	34083	0
SUR003	lap appendicetomy	37903	0
SUR002	REPAIR OF UMBILICAL HERNIA	45085	0
SUR008	Lap Cholecystectomy-GS Dept (selected for study)	54675	0
SUR001	Lap Cholecystectomy-GS Dept (selected for study)	41623	0
SUR002	Lap Cholecystectomy-GS Dept (selected for study)	45867	0
SUR006	Lap Cholecystectomy-GS Dept (selected for study)	45686	0
SUR008	REPAIR OF INGUINOFEMORAL HERNIA WITH GRAFT OR PROSTHESIS	50175	0
SUR002	REPAIR OF UMBILICAL HERNIA	43689	0
SUR002	Lap Cholecystectomy-GS Dept (selected for study)	44470	0
SUR002	Lap Cholecystectomy-GS Dept (selected for study)	41144	0
SUR004	Lap Cholecystectomy-GS Dept (selected for study)	49979	0
SUR007	Lap Cholecystectomy-GS Dept (selected for study)	45143	0
SUR002	Lap Cholecystectomy-GS Dept (selected for study)	42431	0
SUR003	BILATERAL REPAIR OF INGUINOFEMORAL HERNIA WITH GRAFT OR	92558	0
SUR002	Lap Cholecystectomy-GS Dept (selected for study)	73056	0
SUR005	REPAIR OF INGUINOFEMORAL HERNIA	55469	0
SUR002	Lap Cholecystectomy-GS Dept (selected for study)	50457	0
SUR004	Lap Cholecystectomy-GS Dept (selected for study)	42443	0
SUR003	Lap Cholecystectomy-GS Dept (selected for study)	40492	0
SUR004	Lap Cholecystectomy-GS Dept (selected for study)	52324	0
SUR005	Lap Cholecystectomy-GS Dept (selected for study)	36224	0
SUR007	Lap Cholecystectomy-GS Dept (selected for study)	36992	0
SUR001	Lap Cholecystectomy-GS Dept (selected for study)	38557	0
SUR008	Lap Cholecystectomy-GS Dept (selected for study)	43160	0
SUR008	Lap Cholecystectomy-GS Dept (selected for study)	32730	0
SUR004	Lap Cholecystectomy-GS Dept (selected for study)	42254	0
SUR004	Lap Cholecystectomy-GS Dept (selected for study)	57697	0
SUR008	lap appendicetomy	56541	0
SUR005	Lap Cholecystectomy-GS Dept (selected for study)	39174	0
SUR006	Lap Cholecystectomy-GS Dept (selected for study)	38342	0
SUR008	Lap Cholecystectomy-GS Dept (selected for study)	53309	0
SUR005	lap appendicetomy	59201	0
SUR008	Lap Cholecystectomy-GS Dept (selected for study)	44187	0
SUR001	Lap Cholecystectomy-GS Dept (selected for study)	49830	0
SUR007	Lap Cholecystectomy-GS Dept (selected for study)	68442	0
SUR001	Lap Cholecystectomy-GS Dept (selected for study)	36213	0
SUR006	REPAIR OF UMBILICAL HERNIA	35954	0
SUR001	REPAIR OF UMBILICAL HERNIA	119842	0
SUR001	Lap Cholecystectomy-GS Dept (selected for study)	178463	0
SUR003	REPAIR OF UMBILICAL HERNIA	100901	0
SUR004	Lap Cholecystectomy-GS Dept (selected for study)	42395	0
SUR005	REPAIR OF INGUINOFEMORAL HERNIA WITH GRAFT OR PROSTHESIS	53256	0
SUR008	Lap Cholecystectomy-GS Dept (selected for study)	77278	0
SUR005	REPAIR OF UMBILICAL HERNIA	73738	0
SUR008	Lap Cholecystectomy-GS Dept (selected for study)	34960	0
SUR004	Lap Cholecystectomy-GS Dept (selected for study)	41328	0
SUR005	Lap Cholecystectomy-GS Dept (selected for study)	37061	0
SUR008	Lap Cholecystectomy-GS Dept (selected for study)	55313	0
SUR002	lap appendicetomy	58281	0
SUR002	REPAIR OF UMBILICAL HERNIA	58281	0
SUR006	Lap Cholecystectomy-GS Dept (selected for study)	66038	0
SUR005	REPAIR OF UMBILICAL HERNIA	65388	0
SUR006	REPAIR OF UMBILICAL HERNIA	90703	0
SUR003	Lap Cholecystectomy-GS Dept (selected for study)	38558	0
SUR008	Lap Cholecystectomy-GS Dept (selected for study)	33928	0
SUR008	lap appendicetomy	58451	0
SUR004	lap appendicetomy	55917	0
SUR005	Lap Cholecystectomy-GS Dept (selected for study)	28807	0
SUR005	Lap Cholecystectomy-GS Dept (selected for study)	29963	0
SUR008	lap appendicetomy	45492	0
SUR003	Lap Cholecystectomy-GS Dept (selected for study)	41606	0
SUR002	Lap Cholecystectomy-GS Dept (selected for study)	40837	0
SUR008	BILATERAL REPAIR OF INGUINOFEMORAL HERNIA WITH GRAFT OR	86801	0
SUR005	Lap Cholecystectomy-GS Dept (selected for study)	32093	0
SUR006	Lap Cholecystectomy-GS Dept (selected for study)	62693	0
SUR004	Lap Cholecystectomy-GS Dept (selected for study)	42316	0
SUR005	Lap Cholecystectomy-GS Dept (selected for study)	40642	0
SUR004	Lap Cholecystectomy-GS Dept (selected for study)	89188	0
SUR005	Lap Cholecystectomy-GS Dept (selected for study)	33442	0

## Sheet: PRIVATE INSURANCE
Unit	surgery	GROSS	PATIENT PAID	ip_comp_name	agency_type
SUR004	Lap Cholecystectomy-GS Dept (selected for study)	116247	13463	STAR HEALTH AND ALLIED INSURANCE CO LTD	insurance
SUR004	Lap Cholecystectomy-GS Dept (selected for study)	85128	10922	STAR HEALTH AND ALLIED INSURANCE CO LTD	insurance
SUR001	lap appendicetomy	61689	5390	PARAMOUNT HEALTH SERVICES INSURANCE TPA PVT LTD	tpa
SUR008	REPAIR OF UMBILICAL HERNIA	165950	18369	STAR HEALTH AND ALLIED INSURANCE CO LTD	insurance
SUR002	Lap Cholecystectomy-GS Dept (selected for study)	75930	5438	STAR HEALTH AND ALLIED INSURANCE CO LTD	insurance
SUR002	lap appendicetomy	62430	28109	STAR HEALTH AND ALLIED INSURANCE CO LTD	insurance
SUR003	Lap Cholecystectomy-GS Dept (selected for study)	63724	5372	STAR HEALTH AND ALLIED INSURANCE CO LTD	insurance
SUR008	REPAIR OF UMBILICAL HERNIA	102069	7815	STAR HEALTH AND ALLIED INSURANCE CO LTD	insurance
SUR005	Lap Cholecystectomy-GS Dept (selected for study)	101880	15300	SAMPOORNA SURAKSHA	insurance
SUR004	lap appendicetomy	57713	7547	SAMPOORNA SURAKSHA	insurance
SUR003	Lap Cholecystectomy-GS Dept (selected for study)	54724	34724	SAMPOORNA SURAKSHA	insurance
SUR005	Lap Cholecystectomy-GS Dept (selected for study)	38229	6150	SAMPOORNA SURAKSHA	insurance
SUR007	lap appendicetomy	73065	13130	SAMPOORNA SURAKSHA	insurance
SUR004	Lap Cholecystectomy-GS Dept (selected for study)	110116	50116	SAMPOORNA SURAKSHA	insurance
SUR001	lap appendicetomy	59517	8550	SAMPOORNA SURAKSHA	insurance
SUR003	REPAIR OF UMBILICAL HERNIA	129489	25516	Care Health Insurance Company Ltd	insurance
SUR005	Lap Cholecystectomy-GS Dept (selected for study)	49726	6970	SAMPOORNA SURAKSHA	insurance
SUR008	Lap Cholecystectomy-GS Dept (selected for study)	36399	4824	SAMPOORNA SURAKSHA	insurance
SUR008	Lap Cholecystectomy-GS Dept (selected for study)	34174	3400	SAMPOORNA SURAKSHA	insurance
SUR008	lap appendicetomy	93118	5996	Care Health Insurance Company Ltd	insurance
SUR008	Lap Cholecystectomy-GS Dept (selected for study)	35771	5260	SAMPOORNA SURAKSHA	insurance
SUR008	REPAIR OF UMBILICAL HERNIA	35771	5260	SAMPOORNA SURAKSHA	insurance
SUR002	Lap Cholecystectomy-GS Dept (selected for study)	42342	3670	SAMPOORNA SURAKSHA	insurance
SUR005	REPAIR OF INGUINOFEMORAL HERNIA WITH GRAFT OR PROSTHESIS	82984	6600	SAMPOORNA SURAKSHA	insurance
SUR008	Lap Cholecystectomy-GS Dept (selected for study)	35702	3470	SAMPOORNA SURAKSHA	insurance
SUR007	REPAIR OF INGUINOFEMORAL HERNIA WITH GRAFT OR PROSTHESIS	56987	5780	SAMPOORNA SURAKSHA	insurance
SUR006	lap appendicetomy	33839	3165	SAMPOORNA SURAKSHA	insurance
SUR006	BILATERAL REPAIR OF INGUINOFEMORAL HERNIA WITH GRAFT OR	88157	6490	SAMPOORNA SURAKSHA	insurance
SUR002	Lap Cholecystectomy-GS Dept (selected for study)	37836	3300	SAMPOORNA SURAKSHA	insurance
SUR003	Lap Cholecystectomy-GS Dept (selected for study)	35686	3500	SAMPOORNA SURAKSHA	insurance
SUR004	lap appendicetomy	54759	5355	SAMPOORNA SURAKSHA	insurance
SUR002	Lap Cholecystectomy-GS Dept (selected for study)	46820	6795	SAMPOORNA SURAKSHA	insurance
SUR005	REPAIR OF UMBILICAL HERNIA	72579	5010	SAMPOORNA SURAKSHA	insurance
SUR004	Lap Cholecystectomy-GS Dept (selected for study)	37584	5550	SAMPOORNA SURAKSHA	insurance
SUR006	Lap Cholecystectomy-GS Dept (selected for study)	46403	4400	SAMPOORNA SURAKSHA	insurance
SUR008	Lap Cholecystectomy-GS Dept (selected for study)	40782	5050	SAMPOORNA SURAKSHA	insurance
SUR002	Lap Cholecystectomy-GS Dept (selected for study)	48002	4860	SAMPOORNA SURAKSHA	insurance
SUR007	REPAIR OF INGUINOFEMORAL HERNIA WITH GRAFT OR PROSTHESIS	66862	4965	SAMPOORNA SURAKSHA	insurance
SUR005	REPAIR OF UMBILICAL HERNIA	100030	12333	Care Health Insurance Company Ltd	insurance
SUR004	Lap Cholecystectomy-GS Dept (selected for study)	38884	3580	SAMPOORNA SURAKSHA	insurance
SUR004	Lap Cholecystectomy-GS Dept (selected for study)	48935	3787	SAMPOORNA SURAKSHA	insurance
SUR005	REPAIR OF INGUINOFEMORAL HERNIA WITH GRAFT OR PROSTHESIS	63512	43512	SAMPOORNA SURAKSHA	insurance
SUR007	REPAIR OF INGUINOFEMORAL HERNIA	66903	6490	SAMPOORNA SURAKSHA	insurance
SUR008	lap appendicetomy	55789	5700	SAMPOORNA SURAKSHA	insurance
SUR005	Lap Cholecystectomy-GS Dept (selected for study)	40934	20934	SAMPOORNA SURAKSHA	insurance
SUR001	lap appendicetomy	48855	3900	SAMPOORNA SURAKSHA	insurance
SUR004	Lap Cholecystectomy-GS Dept (selected for study)	41542	4795	SAMPOORNA SURAKSHA	insurance
SUR003	BILATERAL REPAIR OF INGUINOFEMORAL HERNIA WITH GRAFT OR	126905	9000	SAMPOORNA SURAKSHA	insurance
SUR007	Lap Cholecystectomy-GS Dept (selected for study)	43705	5550	SAMPOORNA SURAKSHA	insurance
SUR008	lap appendicetomy	58187	6570	SAMPOORNA SURAKSHA	insurance
SUR006	BILATERAL REPAIR OF INGUINOFEMORAL HERNIA WITH GRAFT OR	144416	14481	MEDICARE	insurance
SUR001	REPAIR OF INGUINOFEMORAL HERNIA	98228	13256	MEDICARE	insurance
SUR003	Lap Cholecystectomy-GS Dept (selected for study)	59040	5936	MEDICARE	insurance
SUR001	lap appendicetomy	92011	17011	MEDICARE	insurance
SUR003	REPAIR OF INGUINOFEMORAL HERNIA WITH GRAFT OR PROSTHESIS	85375	8131	MEDICARE	insurance
SUR004	lap appendicetomy	78053	59275	MEDICARE	insurance
SUR003	Lap Cholecystectomy-GS Dept (selected for study)	51296	6148	UNIVERSAL SOMPO GENERAL INSURANCE CO LTD	tpa
SUR005	lap appendicetomy	62936	6715	MEDICARE	insurance
SUR005	REPAIR OF UMBILICAL HERNIA	82696	8479	MEDICARE	insurance
SUR008	lap appendicetomy	91099	32915	MEDICARE	insurance
SUR005	REPAIR OF UMBILICAL HERNIA	101689	10250	MEDICARE	insurance
SUR004	lap appendicetomy	79468	15776	MEDICARE	insurance
SUR003	Lap Cholecystectomy-GS Dept (selected for study)	93793	26304	MEDICARE	insurance
SUR007	Lap Cholecystectomy-GS Dept (selected for study)	99814	17597	MEDICARE	insurance
SUR001	REPAIR OF INGUINOFEMORAL HERNIA	80257	12056	MEDICARE	insurance
SUR008	REPAIR OF UMBILICAL HERNIA	114858	10727	MEDICARE	insurance
SUR003	REPAIR OF INGUINOFEMORAL HERNIA WITH GRAFT OR PROSTHESIS	95274	10230	MEDICARE	insurance
SUR008	REPAIR OF INGUINOFEMORAL HERNIA WITH GRAFT OR PROSTHESIS	75878	7003	MEDICARE	insurance
SUR001	lap appendicetomy	53759	5497	MEDICARE	insurance
SUR005	Lap Cholecystectomy-GS Dept (selected for study)	60468	8773	UNIVERSAL SOMPO GENERAL INSURANCE CO LTD	tpa
SUR003	lap appendicetomy	86783	800	MEDICARE	insurance
SUR008	BILATERAL REPAIR OF INGUINOFEMORAL HERNIA WITH GRAFT OR	81074	12091	ICICI LOMBARD GENERAL INSURANCE	insurance
SUR006	REPAIR OF UMBILICAL HERNIA	99615	4772	ICICI LOMBARD GENERAL INSURANCE	insurance
SUR007	Lap Cholecystectomy-GS Dept (selected for study)	60338	3069	ICICI LOMBARD GENERAL INSURANCE	insurance
SUR004	Lap Cholecystectomy-GS Dept (selected for study)	42252	10294	MEDI ASSIST INDIA TPA PRIVATE LTD	tpa
SUR003	Lap Cholecystectomy-GS Dept (selected for study)	78511	4683	MEDI ASSIST INDIA TPA PRIVATE LTD	tpa
SUR001	Lap Cholecystectomy-GS Dept (selected for study)	39319	1020	MEDI ASSIST INDIA TPA PRIVATE LTD	tpa
SUR004	Lap Cholecystectomy-GS Dept (selected for study)	73808	5081	MEDI ASSIST INDIA TPA PRIVATE LTD	tpa
SUR008	REPAIR OF UMBILICAL HERNIA	100033	14268	MEDI ASSIST INDIA TPA PRIVATE LTD	tpa
SUR005	Lap Cholecystectomy-GS Dept (selected for study)	134697	7496	MEDI ASSIST INDIA TPA PRIVATE LTD	tpa
SUR001	REPAIR OF UMBILICAL HERNIA	120755	4033	MEDI ASSIST INDIA TPA PRIVATE LTD	tpa
SUR008	REPAIR OF INGUINOFEMORAL HERNIA WITH GRAFT OR PROSTHESIS	73585	2219	MEDI ASSIST INDIA TPA PRIVATE LTD	tpa
SUR007	BILATERAL REPAIR OF INGUINOFEMORAL HERNIA WITH GRAFT OR	158268	11266	MEDI ASSIST INDIA TPA PRIVATE LTD	tpa
SUR005	Lap Cholecystectomy-GS Dept (selected for study)	53406	3133	MEDI ASSIST INDIA TPA PRIVATE LTD	tpa
SUR002	REPAIR OF UMBILICAL HERNIA	159707	42213	MEDI ASSIST INDIA TPA PRIVATE LTD	tpa
SUR008	lap appendicetomy	46984	7074	MEDI ASSIST INDIA TPA PRIVATE LTD	tpa
SUR008	Lap Cholecystectomy-GS Dept (selected for study)	36930	3693	MEDI ASSIST INDIA TPA PRIVATE LTD	tpa
SUR005	Lap Cholecystectomy-GS Dept (selected for study)	98437	23437	MEDI ASSIST INDIA TPA PRIVATE LTD	tpa
SUR003	REPAIR OF INGUINOFEMORAL HERNIA WITH GRAFT OR PROSTHESIS	71900	2420	MEDI ASSIST INDIA TPA PRIVATE LTD	tpa
SUR006	REPAIR OF INGUINOFEMORAL HERNIA WITH GRAFT OR PROSTHESIS	85598	2131	MEDI ASSIST INDIA TPA PRIVATE LTD	tpa
SUR003	REPAIR OF INGUINOFEMORAL HERNIA	211527	161527	MEDI ASSIST INDIA TPA PRIVATE LTD	tpa
SUR008	REPAIR OF INGUINOFEMORAL HERNIA WITH GRAFT OR PROSTHESIS	100242	17551	MEDI ASSIST INDIA TPA PRIVATE LTD	tpa
SUR007	REPAIR OF UMBILICAL HERNIA	102777	2627	MEDI ASSIST INDIA TPA PRIVATE LTD	tpa
SUR007	REPAIR OF INGUINOFEMORAL HERNIA WITH GRAFT OR PROSTHESIS	93366	10327	MEDI ASSIST INDIA TPA PRIVATE LTD	tpa
SUR004	Lap Cholecystectomy-GS Dept (selected for study)	41211	0	MEDI ASSIST INDIA TPA PRIVATE LTD	tpa
SUR007	REPAIR OF UMBILICAL HERNIA	58374	5469	MEDI ASSIST INDIA TPA PRIVATE LTD	tpa
SUR003	REPAIR OF UMBILICAL HERNIA	150328	31211	MEDI ASSIST INDIA TPA PRIVATE LTD	tpa
SUR005	REPAIR OF UMBILICAL HERNIA	110731	19498	STAR HEALTH AND ALLIED INSURANCE CO LTD	insurance
SUR008	lap appendicetomy	55062	13002	STAR HEALTH AND ALLIED INSURANCE CO LTD	insurance
SUR004	lap appendicetomy	90849	5877	STAR HEALTH AND ALLIED INSURANCE CO LTD	insurance
SUR003	Lap Cholecystectomy-GS Dept (selected for study)	161276	73381	MEDI ASSIST INDIA TPA PRIVATE LTD	tpa
SUR003	lap appendicetomy	138579	28597	MEDI ASSIST INDIA TPA PRIVATE LTD	tpa
SUR005	lap appendicetomy	97901	1520	MEDI ASSIST INDIA TPA PRIVATE LTD	tpa
SUR002	Lap Cholecystectomy-GS Dept (selected for study)	60836	12880	MEDI ASSIST INDIA TPA PRIVATE LTD	tpa
SUR005	Lap Cholecystectomy-GS Dept (selected for study)	71180	6778	MEDI ASSIST INDIA TPA PRIVATE LTD	tpa
SUR005	Lap Cholecystectomy-GS Dept (selected for study)	53230	14798	MEDI ASSIST INDIA TPA PRIVATE LTD	tpa
SUR003	REPAIR OF INGUINOFEMORAL HERNIA WITH GRAFT OR PROSTHESIS	97283	38085	MEDI ASSIST INDIA TPA PRIVATE LTD	tpa
SUR003	Lap Cholecystectomy-GS Dept (selected for study)	43391	11247	MEDI ASSIST INDIA TPA PRIVATE LTD	tpa
SUR003	Lap Cholecystectomy-GS Dept (selected for study)	62160	7830	MEDI ASSIST INDIA TPA PRIVATE LTD	tpa
SUR008	REPAIR OF UMBILICAL HERNIA	95592	76592	MEDI ASSIST INDIA TPA PRIVATE LTD	tpa
SUR005	REPAIR OF UMBILICAL HERNIA	87712	0	MEDI ASSIST INDIA TPA PRIVATE LTD	tpa
SUR002	lap appendicetomy	57215	10023	MEDI ASSIST INDIA TPA PRIVATE LTD	tpa
SUR008	REPAIR OF INGUINOFEMORAL HERNIA WITH GRAFT OR PROSTHESIS	95323	5905	MEDI ASSIST INDIA TPA PRIVATE LTD	tpa
SUR007	Lap Cholecystectomy-GS Dept (selected for study)	73120	8229	STAR HEALTH AND ALLIED INSURANCE CO LTD	insurance
SUR008	REPAIR OF INGUINOFEMORAL HERNIA WITH GRAFT OR PROSTHESIS	58523	11230	STAR HEALTH AND ALLIED INSURANCE CO LTD	insurance
SUR005	Lap Cholecystectomy-GS Dept (selected for study)	64952	7089	PARAMOUNT HEALTH SERVICES INSURANCE TPA PVT LTD	tpa
SUR001	REPAIR OF UMBILICAL HERNIA	123998	25413	STAR HEALTH AND ALLIED INSURANCE CO LTD	insurance
SUR008	REPAIR OF INGUINOFEMORAL HERNIA	105535	15786	STAR HEALTH AND ALLIED INSURANCE CO LTD	insurance
SUR003	lap appendicetomy	99573	11933	STAR HEALTH AND ALLIED INSURANCE CO LTD	insurance
SUR005	REPAIR OF UMBILICAL HERNIA	107926	12111	STAR HEALTH AND ALLIED INSURANCE CO LTD	insurance
SUR008	REPAIR OF UMBILICAL HERNIA	58187	6570	SAMPOORNA SURAKSHA	insurance
SUR008	lap appendicetomy	63172	10800	SAMPOORNA SURAKSHA	insurance
SUR005	lap appendicetomy	51281	31281	SAMPOORNA SURAKSHA	insurance
SUR008	lap appendicetomy	44930	4300	SAMPOORNA SURAKSHA	insurance
SUR004	lap appendicetomy	42581	5220	SAMPOORNA SURAKSHA	insurance
SUR007	REPAIR OF INGUINOFEMORAL HERNIA WITH GRAFT OR PROSTHESIS	107504	87504	SAMPOORNA SURAKSHA	insurance
SUR003	lap appendicetomy	72363	5100	SAMPOORNA SURAKSHA	insurance
SUR002	Lap Cholecystectomy-GS Dept (selected for study)	39565	5075	SAMPOORNA SURAKSHA	insurance
SUR008	REPAIR OF INGUINOFEMORAL HERNIA WITH GRAFT OR PROSTHESIS	70684	7600	SAMPOORNA SURAKSHA	insurance
SUR006	lap appendicetomy	52366	12410	SAMPOORNA SURAKSHA	insurance
SUR004	Lap Cholecystectomy-GS Dept (selected for study)	61596	5450	SAMPOORNA SURAKSHA	insurance
SUR003	lap appendicetomy	50266	5725	SAMPOORNA SURAKSHA	insurance
SUR002	Lap Cholecystectomy-GS Dept (selected for study)	46310	6414	MDI001 -MDIndia Health Insurance TPA Pvt. Ltd	tpa
SUR003	Lap Cholecystectomy-GS Dept (selected for study)	51393	6393	MDI001 -MDIndia Health Insurance TPA Pvt. Ltd	tpa
SUR008	REPAIR OF INGUINOFEMORAL HERNIA WITH GRAFT OR PROSTHESIS	102119	37119	MEDI ASSIST INDIA TPA PRIVATE LTD	tpa
SUR005	lap appendicetomy	79121	8938	MEDI ASSIST INDIA TPA PRIVATE LTD	tpa
SUR008	REPAIR OF UMBILICAL HERNIA	170964	1728	MEDI ASSIST INDIA TPA PRIVATE LTD	tpa
SUR008	BILATERAL REPAIR OF INGUINOFEMORAL HERNIA WITH GRAFT OR	109514	10240	MEDICARE	insurance
SUR008	lap appendicetomy	77541	22035	MEDICARE	insurance
SUR008	BILATERAL REPAIR OF INGUINOFEMORAL HERNIA WITH GRAFT OR	144847	13939	MEDICARE	insurance
SUR001	Lap Cholecystectomy-GS Dept (selected for study)	116238	10546	MEDICARE	insurance
SUR005	Lap Cholecystectomy-GS Dept (selected for study)	60157	7809	MEDICARE	insurance
SUR001	lap appendicetomy	103753	34080	MEDICARE	insurance
SUR008	lap appendicetomy	64263	9082	MEDICARE	insurance
SUR008	Lap Cholecystectomy-GS Dept (selected for study)	95975	12264	BAJAJ ALLIANZ GENERAL INSURANCE Co. Ltd,	insurance
SUR008	lap appendicetomy	84921	0	HDFC	insurance
SUR007	Lap Cholecystectomy-GS Dept (selected for study)	68542	5974	Raksha Health Insurance TPA Pvt Ltd	tpa
SUR005	REPAIR OF INGUINOFEMORAL HERNIA WITH GRAFT OR PROSTHESIS	91556	3169	Raksha Health Insurance TPA Pvt Ltd	tpa
SUR008	REPAIR OF UMBILICAL HERNIA	140521	6377	Raksha Health Insurance TPA Pvt Ltd	tpa
SUR005	REPAIR OF INGUINOFEMORAL HERNIA WITH GRAFT OR PROSTHESIS	159004	7309	Raksha Health Insurance TPA Pvt Ltd	tpa
SUR005	Lap Cholecystectomy-GS Dept (selected for study)	137010	62010	VIDAL HEALTH TPA PVT LTD	tpa
SUR008	BILATERAL REPAIR OF INGUINOFEMORAL HERNIA WITH GRAFT OR	91660	20624	VIDAL HEALTH TPA PVT LTD	tpa
SUR007	REPAIR OF INGUINOFEMORAL HERNIA WITH GRAFT OR PROSTHESIS	96871	22245	VIDAL HEALTH TPA PVT LTD	tpa
SUR003	REPAIR OF UMBILICAL HERNIA	138727	35241	VIDAL HEALTH TPA PVT LTD	tpa

## Sheet: CASH
Unit	surgery	GROSS	PATIENT PAID
SUR004	lap appendicetomy	64781	54507
SUR004	REPAIR OF UMBILICAL HERNIA	64781	54507
SUR004	lap appendicetomy	37529	37529
SUR005	lap appendicetomy	44889	29178
SUR003	REPAIR OF INGUINOFEMORAL HERNIA	86276	86276
SUR004	Lap Cholecystectomy-GS Dept (selected for study)	38791	33505
SUR008	Lap Cholecystectomy-GS Dept (selected for study)	54449	54449
SUR007	Lap Cholecystectomy-GS Dept (selected for study)	78550	78550
SUR003	lap appendicetomy	48307	42973
SUR001	Lap Cholecystectomy-GS Dept (selected for study)	78283	78283
SUR005	Lap Cholecystectomy-GS Dept (selected for study)	41495	41495
SUR002	REPAIR OF UMBILICAL HERNIA	74998	74998
SUR002	lap appendicetomy	36778	32383
SUR001	Lap Cholecystectomy-GS Dept (selected for study)	48270	43037
SUR008	Lap Cholecystectomy-GS Dept (selected for study)	40430	34797
SUR005	Lap Cholecystectomy-GS Dept (selected for study)	34992	34992
SUR004	lap appendicetomy	57483	37364
SUR005	Lap Cholecystectomy-GS Dept (selected for study)	57373	57373
SUR005	lap appendicetomy	62082	54733
SUR008	lap appendicetomy	46446	41661
SUR008	REPAIR OF INGUINOFEMORAL HERNIA WITH GRAFT OR PROSTHESIS	55724	48648
SUR004	Lap Cholecystectomy-GS Dept (selected for study)	39653	34510
SUR002	Lap Cholecystectomy-GS Dept (selected for study)	38631	33284
SUR005	REPAIR OF UMBILICAL HERNIA	80934	75744
SUR008	Lap Cholecystectomy-GS Dept (selected for study)	42235	42235
SUR008	REPAIR OF UMBILICAL HERNIA	84961	84961
SUR004	lap appendicetomy	63030	63030
SUR006	Lap Cholecystectomy-GS Dept (selected for study)	34626	29792
SUR005	Lap Cholecystectomy-GS Dept (selected for study)	53808	53808
SUR008	REPAIR OF UMBILICAL HERNIA	149332	149332
SUR002	Lap Cholecystectomy-GS Dept (selected for study)	44082	44082
SUR004	Lap Cholecystectomy-GS Dept (selected for study)	106890	106890
SUR003	Lap Cholecystectomy-GS Dept (selected for study)	121014	121014
SUR005	BILATERAL REPAIR OF INGUINOFEMORAL HERNIA WITH GRAFT OR	85314	74887
SUR008	Lap Cholecystectomy-GS Dept (selected for study)	33797	28181
SUR007	lap appendicetomy	62332	54270
SUR001	Lap Cholecystectomy-GS Dept (selected for study)	51924	44434
SUR001	Lap Cholecystectomy-GS Dept (selected for study)	55056	47788
SUR001	REPAIR OF UMBILICAL HERNIA	55056	47788
SUR005	lap appendicetomy	52958	48000
SUR008	Lap Cholecystectomy-GS Dept (selected for study)	62120	62120
SUR001	lap appendicetomy	45037	45037
SUR007	REPAIR OF UMBILICAL HERNIA	57497	57497
SUR008	REPAIR OF INGUINOFEMORAL HERNIA WITH GRAFT OR PROSTHESIS	62852	57339
SUR008	Lap Cholecystectomy-GS Dept (selected for study)	74022	74022
SUR003	Lap Cholecystectomy-GS Dept (selected for study)	39548	25706
SUR003	Lap Cholecystectomy-GS Dept (selected for study)	34036	34036
SUR005	Lap Cholecystectomy-GS Dept (selected for study)	39874	39874
SUR008	lap appendicetomy	58075	58075
SUR004	Lap Cholecystectomy-GS Dept (selected for study)	59530	50722
SUR008	lap appendicetomy	41806	41806
SUR008	Lap Cholecystectomy-GS Dept (selected for study)	41862	36447
SUR008	REPAIR OF INGUINOFEMORAL HERNIA WITH GRAFT OR PROSTHESIS	53911	35042
SUR003	Lap Cholecystectomy-GS Dept (selected for study)	128749	128749
SUR003	Lap Cholecystectomy-GS Dept (selected for study)	36293	31330
SUR005	lap appendicetomy	37337	37337
SUR002	lap appendicetomy	44332	28816
SUR008	REPAIR OF UMBILICAL HERNIA	118856	111227
SUR008	Lap Cholecystectomy-GS Dept (selected for study)	68821	68821
SUR008	lap appendicetomy	38274	24878
SUR004	Lap Cholecystectomy-GS Dept (selected for study)	43728	38148
SUR003	REPAIR OF UMBILICAL HERNIA	82559	82559
SUR004	Lap Cholecystectomy-GS Dept (selected for study)	41602	41602
SUR003	lap appendicetomy	42962	27925
SUR005	REPAIR OF INGUINOFEMORAL HERNIA WITH GRAFT OR PROSTHESIS	56614	36799
SUR006	Lap Cholecystectomy-GS Dept (selected for study)	34270	34270
SUR005	Lap Cholecystectomy-GS Dept (selected for study)	44817	44817
SUR004	Lap Cholecystectomy-GS Dept (selected for study)	39110	33624
SUR007	lap appendicetomy	49064	43665
SUR002	Lap Cholecystectomy-GS Dept (selected for study)	58673	58673
SUR008	Lap Cholecystectomy-GS Dept (selected for study)	89903	89903
SUR005	BILATERAL REPAIR OF INGUINOFEMORAL HERNIA WITH GRAFT OR	88297	79352
SUR004	Lap Cholecystectomy-GS Dept (selected for study)	51887	44909
SUR004	REPAIR OF UMBILICAL HERNIA	51887	44909
SUR008	Lap Cholecystectomy-GS Dept (selected for study)	106377	90378
SUR008	lap appendicetomy	106377	90378
SUR001	Lap Cholecystectomy-GS Dept (selected for study)	32754	32754
SUR001	Lap Cholecystectomy-GS Dept (selected for study)	35366	22988
SUR008	REPAIR OF INGUINOFEMORAL HERNIA WITH GRAFT OR PROSTHESIS	100997	100997
SUR008	Lap Cholecystectomy-GS Dept (selected for study)	51946	51946
SUR005	REPAIR OF UMBILICAL HERNIA	50206	50206
SUR005	Lap Cholecystectomy-GS Dept (selected for study)	36801	32684
SUR005	BILATERAL REPAIR OF INGUINOFEMORAL HERNIA WITH GRAFT OR	121722	121722
SUR002	Lap Cholecystectomy-GS Dept (selected for study)	34862	30497
SUR008	REPAIR OF UMBILICAL HERNIA	121947	121947
SUR008	Lap Cholecystectomy-GS Dept (selected for study)	37391	37391
SUR006	Lap Cholecystectomy-GS Dept (selected for study)	45526	45526
SUR002	Lap Cholecystectomy-GS Dept (selected for study)	40442	40442
SUR003	REPAIR OF UMBILICAL HERNIA	96713	96713
SUR006	REPAIR OF UMBILICAL HERNIA	100450	100450
SUR008	REPAIR OF UMBILICAL HERNIA	88762	88762
SUR008	Lap Cholecystectomy-GS Dept (selected for study)	53577	53577
SUR005	lap appendicetomy	73716	73716
SUR006	REPAIR OF UMBILICAL HERNIA	122971	122971
SUR006	Lap Cholecystectomy-GS Dept (selected for study)	68043	68043
SUR008	lap appendicetomy	61299	39844
SUR002	REPAIR OF INGUINOFEMORAL HERNIA WITH GRAFT OR PROSTHESIS	109053	106000
SUR001	Lap Cholecystectomy-GS Dept (selected for study)	41559	41559
SUR008	REPAIR OF INGUINOFEMORAL HERNIA WITH GRAFT OR PROSTHESIS	47891	47891
SUR003	lap appendicetomy	49358	49358
SUR005	REPAIR OF INGUINOFEMORAL HERNIA WITH GRAFT OR PROSTHESIS	86041	86041
SUR003	Lap Cholecystectomy-GS Dept (selected for study)	41103	41103
SUR004	lap appendicetomy	51714	51714
SUR003	Lap Cholecystectomy-GS Dept (selected for study)	82219	70665
SUR006	REPAIR OF INGUINOFEMORAL HERNIA WITH GRAFT OR PROSTHESIS	64081	64081
SUR003	Lap Cholecystectomy-GS Dept (selected for study)	77645	77645
SUR001	Lap Cholecystectomy-GS Dept (selected for study)	62421	62421
SUR001	REPAIR OF UMBILICAL HERNIA	62421	62421
SUR007	REPAIR OF UMBILICAL HERNIA	63474	63474
SUR008	Lap Cholecystectomy-GS Dept (selected for study)	50755	50755
SUR007	lap appendicetomy	43604	43604
SUR001	Lap Cholecystectomy-GS Dept (selected for study)	43808	38858
SUR004	lap appendicetomy	43554	43554
SUR006	lap appendicetomy	42926	42926
SUR005	Lap Cholecystectomy-GS Dept (selected for study)	53080	53080
SUR005	Lap Cholecystectomy-GS Dept (selected for study)	40323	40323
SUR008	Lap Cholecystectomy-GS Dept (selected for study)	73706	64449
SUR005	Lap Cholecystectomy-GS Dept (selected for study)	34347	34347
SUR005	REPAIR OF INGUINOFEMORAL HERNIA WITH GRAFT OR PROSTHESIS	60766	60766
SUR006	lap appendicetomy	59795	59795
SUR004	lap appendicetomy	42855	42855
SUR008	BILATERAL REPAIR OF INGUINOFEMORAL HERNIA WITH GRAFT OR	83853	83853
SUR003	Lap Cholecystectomy-GS Dept (selected for study)	42332	36582
SUR005	REPAIR OF INGUINOFEMORAL HERNIA WITH GRAFT OR PROSTHESIS	65040	65040
SUR007	lap appendicetomy	45447	29541
SUR006	Lap Cholecystectomy-GS Dept (selected for study)	95043	81089
SUR005	REPAIR OF INGUINOFEMORAL HERNIA WITH GRAFT OR PROSTHESIS	58094	58094
SUR005	Lap Cholecystectomy-GS Dept (selected for study)	56607	56607
SUR008	Lap Cholecystectomy-GS Dept (selected for study)	43252	43252
SUR008	REPAIR OF UMBILICAL HERNIA	43252	43252
SUR005	lap appendicetomy	31336	27970
SUR007	REPAIR OF UMBILICAL HERNIA	73030	70003
SUR003	REPAIR OF UMBILICAL HERNIA	143245	143245
SUR007	Lap Cholecystectomy-GS Dept (selected for study)	351050	315835
SUR001	REPAIR OF INGUINOFEMORAL HERNIA WITH GRAFT OR PROSTHESIS	62673	55314
SUR004	Lap Cholecystectomy-GS Dept (selected for study)	36755	36755
SUR001	lap appendicetomy	39446	25640
SUR008	REPAIR OF INGUINOFEMORAL HERNIA WITH GRAFT OR PROSTHESIS	65610	65610
SUR002	Lap Cholecystectomy-GS Dept (selected for study)	52348	52348
SUR007	lap appendicetomy	49857	49857
SUR001	lap appendicetomy	55052	35784
SUR008	REPAIR OF INGUINOFEMORAL HERNIA WITH GRAFT OR PROSTHESIS	66578	43276
SUR007	Lap Cholecystectomy-GS Dept (selected for study)	147000	147000
SUR005	REPAIR OF UMBILICAL HERNIA	97337	97337
SUR005	REPAIR OF INGUINOFEMORAL HERNIA WITH GRAFT OR PROSTHESIS	56261	36261
SUR008	lap appendicetomy	45088	45088
SUR005	Lap Cholecystectomy-GS Dept (selected for study)	43563	43563
SUR007	lap appendicetomy	58301	51128
SUR004	Lap Cholecystectomy-GS Dept (selected for study)	49043	49043
SUR008	REPAIR OF UMBILICAL HERNIA	132351	132351
SUR003	Lap Cholecystectomy-GS Dept (selected for study)	73459	73459
SUR004	lap appendicetomy	90662	79565
SUR001	REPAIR OF INGUINOFEMORAL HERNIA WITH GRAFT OR PROSTHESIS	57996	51976
SUR001	Lap Cholecystectomy-GS Dept (selected for study)	38936	38936
SUR005	REPAIR OF INGUINOFEMORAL HERNIA	54656	48627
SUR003	Lap Cholecystectomy-GS Dept (selected for study)	105477	105477
SUR002	REPAIR OF UMBILICAL HERNIA	36906	11906
SUR005	Lap Cholecystectomy-GS Dept (selected for study)	42010	37549
SUR008	Lap Cholecystectomy-GS Dept (selected for study)	43213	43213
SUR004	Lap Cholecystectomy-GS Dept (selected for study)	57224	48858
SUR002	Lap Cholecystectomy-GS Dept (selected for study)	47673	41861
SUR003	Lap Cholecystectomy-GS Dept (selected for study)	34991	30445
SUR005	Lap Cholecystectomy-GS Dept (selected for study)	43116	43116
SUR003	Lap Cholecystectomy-GS Dept (selected for study)	34921	34921
SUR005	Lap Cholecystectomy-GS Dept (selected for study)	36314	31642
SUR003	lap appendicetomy	65209	65209
SUR005	REPAIR OF INGUINOFEMORAL HERNIA WITH GRAFT OR PROSTHESIS	54411	49600
SUR005	REPAIR OF UMBILICAL HERNIA	111351	111351
SUR001	Lap Cholecystectomy-GS Dept (selected for study)	43231	37386
SUR005	lap appendicetomy	51262	33320
SUR004	Lap Cholecystectomy-GS Dept (selected for study)	71136	71136
SUR004	Lap Cholecystectomy-GS Dept (selected for study)	38745	33459
SUR008	REPAIR OF UMBILICAL HERNIA	97104	90426
SUR004	lap appendicetomy	62063	62063
SUR008	BILATERAL REPAIR OF INGUINOFEMORAL HERNIA WITH GRAFT OR	103649	93723
SUR008	REPAIR OF INGUINOFEMORAL HERNIA WITH GRAFT OR PROSTHESIS	65729	65729
SUR003	Lap Cholecystectomy-GS Dept (selected for study)	167667	167667
SUR007	lap appendicetomy	51219	45566
SUR005	lap appendicetomy	58710	58710
SUR005	REPAIR OF UMBILICAL HERNIA	73939	69139
SUR005	REPAIR OF INGUINOFEMORAL HERNIA WITH GRAFT OR PROSTHESIS	60186	54601
SUR005	REPAIR OF UMBILICAL HERNIA	111035	111035
SUR008	Lap Cholecystectomy-GS Dept (selected for study)	37906	33136
SUR008	lap appendicetomy	43266	39019
SUR008	lap appendicetomy	85320	85320
SUR002	Lap Cholecystectomy-GS Dept (selected for study)	52192	33925
SUR004	Lap Cholecystectomy-GS Dept (selected for study)	42217	42217
SUR005	Lap Cholecystectomy-GS Dept (selected for study)	78616	78616
SUR004	Lap Cholecystectomy-GS Dept (selected for study)	45761	39175
SUR007	lap appendicetomy	70574	70574
SUR008	Lap Cholecystectomy-GS Dept (selected for study)	75467	75467
SUR004	Lap Cholecystectomy-GS Dept (selected for study)	62736	40778
SUR004	lap appendicetomy	62736	40778
SUR008	lap appendicetomy	59055	51119
SUR007	REPAIR OF INGUINOFEMORAL HERNIA WITH GRAFT OR PROSTHESIS	60510	60510
SUR004	lap appendicetomy	25471	22452
SUR008	Lap Cholecystectomy-GS Dept (selected for study)	83472	83472
SUR008	lap appendicetomy	49394	49394
SUR008	Lap Cholecystectomy-GS Dept (selected for study)	61150	53428
SUR008	REPAIR OF INGUINOFEMORAL HERNIA WITH GRAFT OR PROSTHESIS	61562	40015
SUR004	lap appendicetomy	44317	44317
SUR005	BILATERAL REPAIR OF INGUINOFEMORAL HERNIA WITH GRAFT OR	79898	72822
SUR005	Lap Cholecystectomy-GS Dept (selected for study)	41320	36743
SUR005	Lap Cholecystectomy-GS Dept (selected for study)	56904	56904
SUR003	BILATERAL REPAIR OF INGUINOFEMORAL HERNIA WITH GRAFT OR	108314	108314
SUR007	lap appendicetomy	45172	29362
SUR001	Lap Cholecystectomy-GS Dept (selected for study)	41766	35856
SUR005	BILATERAL REPAIR OF INGUINOFEMORAL HERNIA WITH GRAFT OR	50151	50151
SUR005	Lap Cholecystectomy-GS Dept (selected for study)	49981	42386
SUR006	Lap Cholecystectomy-GS Dept (selected for study)	80643	80643
SUR006	REPAIR OF UMBILICAL HERNIA	80643	80643
SUR005	REPAIR OF UMBILICAL HERNIA	70305	70305
SUR008	REPAIR OF UMBILICAL HERNIA	86738	56380
SUR008	REPAIR OF UMBILICAL HERNIA	91939	59760
SUR003	REPAIR OF INGUINOFEMORAL HERNIA WITH GRAFT OR PROSTHESIS	63318	41157
SUR002	Lap Cholecystectomy-GS Dept (selected for study)	44782	38995
SUR003	lap appendicetomy	47802	42280
SUR004	Lap Cholecystectomy-GS Dept (selected for study)	76492	76492
SUR003	Lap Cholecystectomy-GS Dept (selected for study)	42447	42447
SUR002	REPAIR OF UMBILICAL HERNIA	50714	50714
SUR002	lap appendicetomy	50714	50714
SUR008	Lap Cholecystectomy-GS Dept (selected for study)	48415	48415
SUR001	Lap Cholecystectomy-GS Dept (selected for study)	48295	41999
SUR007	Lap Cholecystectomy-GS Dept (selected for study)	70486	60236
SUR008	lap appendicetomy	69227	59211
SUR008	REPAIR OF INGUINOFEMORAL HERNIA WITH GRAFT OR PROSTHESIS	58633	51320
SUR004	Lap Cholecystectomy-GS Dept (selected for study)	42219	42219
SUR004	Lap Cholecystectomy-GS Dept (selected for study)	61704	53330
SUR001	REPAIR OF UMBILICAL HERNIA	124765	124765
